# Supplementary material for: Clinical and Mycological Profiles of Chronic and Recalcitrant Dermatophytosis: Türkiye, 2022–2024
Source: Mycopathologia. 2026 Feb 18;191(2):34. doi: 10.1007/s11046-026-01058-5 (PMC12916938; doi:10.1007/s11046-026-01058-5)
Supplement: Supplementary file 2 — Supplementary file2 (XLSX 49 KB) [file 11046_2026_1058_MOESM2_ESM.xlsx]

## Sheet: Suppl Table 1
	SUPPLEMENTARY TABLE 1 GenBank accession numbers of the ITS, LSU, tubb, and tef-1α, and partial SQLE sequences generated and used in the study.
	Isolate/Strain	Species	GenBank accession numbers
			ITS	LSU	tubb	tef1-α	SQLE
	MI1177	T. mentagrophytes ITS genotype VIII (T. indotineae)	PX520885	PX464642	PX655154	PX842752	PX548235
	MI1179	T. mentagrophytes ITS genotype VIII (T. indotineae)	PX520886	PX464643	PX655206	PX842753	PX548294
	MI1182	T. mentagrophytes ITS genotype VIII (T. indotineae)	PX520887	PX464644	PX655222	PX842754	PX548236
	MI1186	T. mentagrophytes ITS genotype VIII (T. indotineae)	PX520888	PX464645	PX655210	PX842755	PX548272
	MI1194	T. mentagrophytes ITS genotype VIII (T. indotineae)	PX520889	PX464646	PX655211	PX842756	PX548271
	MI1195	T. mentagrophytes ITS genotype VIII (T. indotineae)	PX520890	PX464647	PX655218	PX842757	PX548257
	MI1196	T. mentagrophytes ITS genotype VIII (T. indotineae)	PX520891	PX464648	PX655228	PX842758	PX548298
	MI1197	T. mentagrophytes ITS genotype VIII (T. indotineae)	PX520892	PX464649	PX655156	PX842759	PX548296
	MI1199	T. mentagrophytes ITS genotype VIII (T. indotineae)	PX520893	PX464650	PX655157	PX842760	PX548237
	MI1201	T. mentagrophytes ITS genotype VIII (T. indotineae)	PX520894	PX464651	PX655198	PX842761	PX548275
	MI1204	T. mentagrophytes ITS genotype VIII (T. indotineae)	PX520895	PX464652	PX655221	PX842762	PX548258
	MI1206	T. mentagrophytes ITS genotype VIII (T. indotineae)	PX520896	PX464653	PX655200	PX842763	PX548306
	MI1207	T. mentagrophytes ITS genotype VIII (T. indotineae)	PX520897	PX464654	PX655158	PX842764	PX548259
	MI1208	T. mentagrophytes ITS genotype VIII (T. indotineae)	PX520898	PX464655	PX655227	PX842765	PX548281
	MI1210	T. mentagrophytes ITS genotype VIII (T. indotineae)	PX520899	PX464656	PX655224	PX842766	PX548260
	MI1211	T. mentagrophytes ITS genotype VIII (T. indotineae)	PX520900	PX464657	PX655159	PX842767	PX548270
	MI1212A	T. mentagrophytes ITS genotype VIII (T. indotineae)	PX520901	PX464658	PX655195	PX842768	PX548261
	MI1212B	T. mentagrophytes ITS genotype VIII (T. indotineae)	PX520902	PX464659	PX655194	PX842769	PX548238
	MI1213	T. mentagrophytes ITS genotype VIII (T. indotineae)	PX520903	PX464660	PX655160	PX842770	PX548276
	MI1214	T. mentagrophytes ITS genotype VIII (T. indotineae)	PX520904	PX464661	PX655161	PX842771	PX548293
	MI1215	T. mentagrophytes ITS genotype VIII (T. indotineae)	PX520905	PX464662	PX655225	PX842772	PX548292
	MI1219	T. mentagrophytes ITS genotype VIII (T. indotineae)	PX520906	PX464663	PX655207	PX842773	PX548295
	MI1195-2	T. mentagrophytes ITS genotype VIII (T. indotineae)	PX520907	PX464664	PX655189	PX842822	PX548262
	MI1221	T. mentagrophytes ITS genotype VIII (T. indotineae)	PX520908	PX464665	PX655212	PX842774	PX548239
	MI1222	T. mentagrophytes ITS genotype VIII (T. indotineae)	PX520909	PX464666	PX655155	PX842823	PX548323
	MI1225	T. mentagrophytes ITS genotype VIII (T. indotineae)	PX520910	PX464667	PX655162	PX842775	PX548273
	MI1226	T. mentagrophytes ITS genotype VIII (T. indotineae)	PX520911	PX464668	PX655219	PX842776	PX548240
	MI1227	T. mentagrophytes ITS genotype VIII (T. indotineae)	PX520912	PX464669	PX655213	PX842824	PX548241
	MI1230	T. mentagrophytes ITS genotype VIII (T. indotineae)	PX520913	PX464670	PX655229	PX842777	PX548288
	MI1231	T. mentagrophytes ITS genotype VIII (T. indotineae)	PX520914	PX464671	PX655182	PX842778	PX548282
	MI1232	T. mentagrophytes ITS genotype VIII (T. indotineae)	PX520915	PX464672	PX655192	PX842779	PX548274
	MI1234	T. mentagrophytes ITS genotype VIII (T. indotineae)	PX520916	PX464673	PX655163	PX842780	PX548242
	MI1236	T. mentagrophytes ITS genotype VIII (T. indotineae)	PX520917	PX464674	PX655178	PX842826	PX548308
	MI1244	T. mentagrophytes ITS genotype VIII (T. indotineae)	PX520918	PX464675	PX655179	PX842825	PX548277
	MI1247	T. mentagrophytes ITS genotype VIII (T. indotineae)	PX520919	PX464676	PX655201	PX842781	PX548243
	MI1249	T. mentagrophytes ITS genotype VIII (T. indotineae)	PX520920	PX464677	PX655164	PX842782	PX548289
	MI1252	T. mentagrophytes ITS genotype VIII (T. indotineae)	PX520921	PX464678	PX655196	PX842783	PX548244
	MI1253	T. mentagrophytes ITS genotype VIII (T. indotineae)	PX520922	PX464679	PX655214	PX842784	PX548245
	MI1254	T. mentagrophytes ITS genotype VIII (T. indotineae)	PX520923	PX464680	PX655165	PX842785	PX548263
	MI1255	T. mentagrophytes ITS genotype VIII (T. indotineae)	PX520924	PX464681	PX655166	PX842786	PX548264
	MI1257	T. mentagrophytes ITS genotype VIII (T. indotineae)	PX520925	PX464682	PX655199	PX842787	PX548246
	MI1259	T. mentagrophytes ITS genotype VIII (T. indotineae)	PX520926	PX464683	PX655183	PX842788	PX548265
	MI1261	T. mentagrophytes ITS genotype VIII (T. indotineae)	PX520927	PX464684	PX655184	PX842789	PX548247
	MI1262	T. mentagrophytes ITS genotype VIII (T. indotineae)	PX520928	PX464685	PX655167	PX842790	PX548278
	MI1263	T. mentagrophytes ITS genotype VIII (T. indotineae)	PX520929	PX464686	PX842828	PX842791	PX548301
	MI1264	T. mentagrophytes ITS genotype VIII (T. indotineae)	PX520930	PX464687	PX655190	PX842792	PX548266
	MI1265	T. mentagrophytes ITS genotype VIII (T. indotineae)	PX520931	PX464688	PX655168	PX842793	PX548267
	MI1271	T. mentagrophytes ITS genotype VIII (T. indotineae)	PX520932	PX464689	PX655185	PX842794	PX548268
	MI1272	T. mentagrophytes ITS genotype VIII (T. indotineae)	PX520933	PX464690	PX655169	PX842795	PX548283
	MI1273	T. mentagrophytes ITS genotype VIII (T. indotineae)	PX520934	PX464691	PX655170	PX842796	PX548305
	MI1275	T. mentagrophytes ITS genotype VIII (T. indotineae)	PX520935	PX464692	PX655180	PX842797	PX548248
	MI1276	T. mentagrophytes ITS genotype VIII (T. indotineae)	PX520936	PX464693	PX655215	PX842798	PX548249
	MI1281	T. mentagrophytes ITS genotype VIII (T. indotineae)	PX520937	PX464694	PX655171	PX842799	PX548284
	MI1282	T. mentagrophytes ITS genotype VIII (T. indotineae)	PX520938	PX464695	PX655191	PX842800	PX548286
	MI1284	T. mentagrophytes ITS genotype VIII (T. indotineae)	PX520939	PX464696	PX655197	PX842801	PX548299
	MI1286	T. mentagrophytes ITS genotype VIII (T. indotineae)	PX520940	PX464697	PX655172	PX842802	PX548291
	MI1287	T. mentagrophytes ITS genotype VIII (T. indotineae)	PX520941	PX464698	PX655193	PX842803	PX548320
	MI1288	T. mentagrophytes ITS genotype VIII (T. indotineae)	PX520942	PX464699	PX655202	PX842804	PX548250
	MI1289	T. mentagrophytes ITS genotype VIII (T. indotineae)	PX520943	PX464700	PX655208	PX842805	PX548290
	MI1	T. mentagrophytes ITS genotype VIII (T. indotineae)	PX520944	PX464701	PX655173	PX842806	PX548302
	MI3	T. mentagrophytes ITS genotype VIII (T. indotineae)	PX520945	PX464702	PX655174	PX842807	PX548287
	MI5	T. mentagrophytes ITS genotype VIII (T. indotineae)	PX520946	PX464703	PX655175	PX842808	PX548307
	MI6	T. mentagrophytes ITS genotype VIII (T. indotineae)	PX520947	PX464704	PX655186	PX842809	PX548251
	MI7	T. mentagrophytes ITS genotype VIII (T. indotineae)	PX520948	PX464705	PX655203	PX842810	PX548252
	MI9	T. mentagrophytes ITS genotype VIII (T. indotineae)	PX520949	PX464706	PX655176	PX842811	PX548253
	MI11	T. mentagrophytes ITS genotype VIII (T. indotineae)	PX520950	PX464707	PX655187	PX842812	PX548254
	MI15	T. mentagrophytes ITS genotype VIII (T. indotineae)	PX520951	PX464708	PX655220	PX842827	PX548255
	MI16	T. mentagrophytes ITS genotype VIII (T. indotineae)	PX520952	PX464709	PX655177	PX842813	PX548269
	MI17	T. mentagrophytes ITS genotype VIII (T. indotineae)	PX520953	PX464710	PX655181	PX842814	PX548285
	MI18	T. mentagrophytes ITS genotype VIII (T. indotineae)	PX520954	PX464711	PX655223	PX842815	PX548279
	MI20	T. mentagrophytes ITS genotype VIII (T. indotineae)	PX520955	PX464712	PX655216	PX842816	PX548300
	MI21	T. mentagrophytes ITS genotype VIII (T. indotineae)	PX520956	PX464713	PX655188	PX842817	PX548303
	MI22	T. mentagrophytes ITS genotype VIII (T. indotineae)	PX520957	PX464714	PX655209	PX842818	PX548256
	MI23	T. mentagrophytes ITS genotype VIII (T. indotineae)	PX520958	PX464715	PX655204	PX842819	PX548297
	MI25	T. mentagrophytes ITS genotype VIII (T. indotineae)	PX520959	PX464716	PX655217	PX842820	PX548304
	MI27	T. mentagrophytes ITS genotype VIII (T. indotineae)	PX520960	PX464717	PX655205	PX842821	PX548280
	MI26	T. rubrum	-	PX464718	PX655230	PX842737	PX548309
	MI1185	T. rubrum	PX520961	PX464719	PX548227	PX842738	PX548321
	MI1216	T. rubrum	PX520962	PX464720	PX655150	PX842739	PX548315
	MI1218	T. rubrum	PX520963	PX464721	PX655152	PX842740	PX548310
	MI1224	T. rubrum	PX520964	PX464722	PX655151	PX842741	PX548311
	MI1242	T. rubrum	PX520965	PX464723	PX548228	PX842749	PX548313
	MI1266	T. rubrum	PX520966	PX464724	PX548229	PX842742	PX548316
	MI2	T. rubrum	PX520967	PX464725	PX548230	PX842743	PX548319
	MI4	T. rubrum	PX520968	PX464726	PX548231	PX842744	PX548314
	MI10	T. rubrum	PX520969	PX464727	PX548232	PX842745	PX548317
	MI12	T. rubrum	PX520970	PX464728	PX655153	PX842746	PX548318
	MI13	T. rubrum	PX520971	PX464729	PX548234	PX842747	PX548312
	MI24	T. rubrum	PX520972	PX464730	PX548233	PX842748	PX548322
	MI1198	T. tonsurans	PX520973	PX464731	PX655226	PX842751	PX548324
	MI19	M. canis	PX520974	PX464732	PX655231	PX842750	-
	CBS 130940	T. interdigitale		-		KM678173.1
	DSM 108620	T. interdigitale ITS genotype I	MK447595.1	-		MK460538.1
	CBS 428.63	T. interdigitale ITS genotype II	NR_144900.1	-	OM314992.1	OM568754.1
	DSM 108621	T. interdigitale ITS genotype II		-		MK460539.1
	IHEM 4411	T. interdigitale ITS genotype II	GU646873.1	-	-	-
	DSM 108905	T. interdigitale ITS genotype II *		-		MK751367.1
	DSM 108905	T. interdigitale ITS genotype II *	MK630684.1	-	-	-
	P-265	T. interdigitale ITS genotype X	MK312735.1	-	-	-
	Rez-437	T. interdigitale ITS genotype XI	MK312755.1	-	-	-
	2S	T. interdigitale ITS genotype XII	MK312683.1	-	-	-
	IHEM 4268	T. mentagrophytes	OM283542.1	-	OM314998.1
	CCF 6585	T. mentagrophytes ITS genotype D		-	OM314985.1
	SK1007/16	T. mentagrophytes ITS genotype E		-	OQ095325.1
	DSM 103451	T. mentagrophytes ITS genotype III		-		MK460540.1
	DSM 108630	T. mentagrophytes ITS genotype III	MK450325.1	-	-	-
	DSM 108628	T. mentagrophytes ITS genotype III *	MK447605.1	-		MK460542.1
	DSM 108627	T. mentagrophytes ITS genotype IV		-		MK467446.1
	DSM 108627	T. mentagrophytes ITS genotype IV	MK447608.1	-	-	-
	DSM 108357	T. mentagrophytes ITS genotype IX		-		MK467444.1
	DSM 108357	T. mentagrophytes ITS genotype IX	MK447613.1	-	-	-
	600014/20	T. mentagrophytes ITS genotype V		-		MT375511.1
	ATCC 46950	T. mentagrophytes ITS genotype V	KJ606098.1	-	-	-
	D15P161	T. mentagrophytes ITS genotype VI	MK722518.1	-	-	-
	18SAT	T. mentagrophytes ITS genotype VII	PP951645.1	-	PP979751.1	PP979799.1
	CBS 146623	T. mentagrophytes ITS genotype VIII (T. indotineae)	NR_173767.1	-	-	-
	216520/17	T. mentagrophytes ITS genotype VIII (T. indotineae)		-	-	MW187977.1
	A-148	T. mentagrophytes ITS genotype XIII	MK312917.1	-	-	-
	R-7053	T. mentagrophytes ITS genotype XIV	MK312950.1	-	-	-
	10S	T. mentagrophytes ITS genotype XIX	MK312878.1	-	-	-
	MJN-111	T. mentagrophytes ITS genotype XV	MK312934.1	-	-	-
	MJN-98	T. mentagrophytes ITS genotype XVI	MK312933.1	-	-	-
	RezRaf-79	T. mentagrophytes ITS genotype XVII	MK312976.1	-	-	-
	S74	T. mentagrophytes ITS genotype XVIII	MK313028.1	-	-	-
	S542	T. mentagrophytes ITS genotype XX	MK313030.1	-	-	-
	24S	T. mentagrophytes ITS genotype XXI	MK312887.1	-	-	-
	27S	T. mentagrophytes ITS genotype XXII	MK312888.1	-	-	-
	ZM1	T. mentagrophytes ITS genotype XXIII	MK313044.1	-	-	-
	M19	T. mentagrophytes ITS genotype XXIV	MK312924.1	-	-	-
	218292/17	T. mentagrophytes ITS genotype XXV	MN886815.1	-	-	MN886229.1
	600360/19	T. mentagrophytes ITS genotype XXV	OM951150.1	-	-	-
	222969/21	T. mentagrophytes ITS genotype XXVI	OM951148.1	-	-	-
	111945/19	T. mentagrophytes ITS genotype XXVII	OM951158.1	-	-	-
	209070/18	T. mentagrophytes ITS genotype XXVIII	OM951157.1	-	-	-
	600365/19	T. rubrum	-	-	-	MT448640.1
	CBS 392.58	T. rubrum (T)	NR_131330.1	-	KT155557.1	-
	DK-Trub-sqle-WT	T. rubrum	-	-	-	OM313296.1
	NBRC 5928	T. tonsurans	JN134086.1	-	JF731073.1	KM678204.1
	-	T. tonsurans	-	-	-	MH523151.1
	CBS 496.48	T. tonsurans (T)	NR_144891.1	-	KT155352.1	-
	CBS 270.66	T. equinum (T)	MH858791.1	-	KT155346.1	KM678075.1
	CBS 495.86	M. audouinii	OQ181050.1	-	OQ160087.1	OQ159532.1
	CBS 496.86	M. canis (T)	MH861991.1	-	OQ160221.1	OQ159666.1
