# Supplementary material for: Clinical and Mycological Profiles of Chronic and Recalcitrant Dermatophytosis: Türkiye, 2022–2024
Source: Mycopathologia. 2026 Feb 18;191(2):34. doi: 10.1007/s11046-026-01058-5 (PMC12916938; doi:10.1007/s11046-026-01058-5)
Supplement: Supplementary file 3 — Supplementary file3 (XLSX 16 KB) [file 11046_2026_1058_MOESM3_ESM.xlsx]

## Sheet: Suppl Table 2
SUPPLEMENTARY TABLE 2 Location and hospital information of dermatophyte isolates, together with their SQLE substitutions
Patient no.	Species / Strain	SQLE substitutions1	City	Hospital
1	TmVIII / MI1177	Phe397Leu	Adana	Department of Dermatology, Dr. Turgut Noyan Application and Research Center, Başkent University
2	TmVIII / MI1179	Phe397Leu Phe446Leu Ala448Thr	Adana	Department of Dermatology, Dr. Turgut Noyan Application and Research Center, Başkent University
3	TmVIII / MI1182	Phe397Leu	Adana	Department of Dermatology, Dr. Turgut Noyan Application and Research Center, Başkent University
4	TmVIII / MI1186	Phe397Leu Tyr414His	Adana	Department of Dermatology, Dr. Turgut Noyan Application and Research Center, Başkent University
5	TmVIII / MI1194	Phe397Leu	Kahramanmaraş	Sütçü İmam University Faculty of Medicine Department of Dermatology
6	TmVIII / MI1195	Phe397Leu	İstanbul	Department of Dermatology and Venereology, School of Medicine, Bezmialem Vakıf University
7	TmVIII / MI1196	Phe397Leu Ala448Thr	Muğla	Training and Research Hospital Dermatology Department, Muğla Sıtkı Koçman University
8	TmVIII / MI1197	Phe446Leu Ala448Thr	Adana	Department of Dermatology, Dr. Turgut Noyan Application and Research Center, Başkent University
9	TmVIII / MI1199	Phe397Leu	Adana	Department of Dermatology, Dr. Turgut Noyan Application and Research Center, Başkent University
10	TmVIII / MI1201	Phe397Leu Tyr414His	İstanbul	Department of Dermatology and Venereology, School of Medicine, Bezmialem Vakıf University
11	TmVIII / MI1204	Phe397Leu	Şanlıurfa	Department of Dermatology, Şanlıurfa Training and Research Hospital
12	TmVIII / MI1206	Phe397Leu Phe446Gly Ala448Thr	Adana	Department of Dermatology, Dr. Turgut Noyan Application and Research Center, Başkent University
13	TmVIII / MI1207	Phe397Leu	Adana	Department of Dermatology, Dr. Turgut Noyan Application and Research Center, Başkent University
14	TmVIII / MI1208	Phe397Leu Ala448Thr	Adana	Department of Dermatology, Dr. Turgut Noyan Application and Research Center, Başkent University
15	TmVIII / MI1210	Phe397Leu	Muğla	Training and Research Hospital Dermatology Department, Muğla Sıtkı Koçman University
16	TmVIII / MI1211	Phe397Leu	Adana	Department of Dermatology, Dr. Turgut Noyan Application and Research Center, Başkent University
17	TmVIII / MI1212A	Phe397Leu	Adana	Department of Dermatology, Dr. Turgut Noyan Application and Research Center, Başkent University
18	TmVIII / MI1212B	Phe397Leu	Adana	Department of Dermatology, Dr. Turgut Noyan Application and Research Center, Başkent University
19	TmVIII / MI1213	Phe397Leu Tyr414His	Adana	Department of Dermatology, Dr. Turgut Noyan Application and Research Center, Başkent University
20	TmVIII / MI1214	Phe397Leu Phe446Cys Ala448Thr	Adana	Department of Dermatology, Dr. Turgut Noyan Application and Research Center, Başkent University
21	TmVIII / MI1215	Phe397Leu Phe446Val	Adana	Department of Dermatology, Dr. Turgut Noyan Application and Research Center, Başkent University
22	TmVIII / MI1219	Phe397Leu Phe446Leu Ala448Thr	Adana	Department of Dermatology, Dr. Turgut Noyan Application and Research Center, Başkent University
23	TmVIII / MI1195-2	Phe397Leu	İstanbul	Department of Dermatology and Venereology, School of Medicine, Bezmialem Vakıf University
24	TmVIII / MI1221	Phe397Leu	Adana	Department of Dermatology, Dr. Turgut Noyan Application and Research Center, Başkent University
25	TmVIII / MI1222	Phe397Leu Val436Gly	Adana	Department of Dermatology, Dr. Turgut Noyan Application and Research Center, Başkent University
26	TmVIII / MI1225	Phe397Leu Tyr414His	Adana	Department of Dermatology, Dr. Turgut Noyan Application and Research Center, Başkent University
27	TmVIII / MI1226	Phe397Leu	Adana	Department of Dermatology, Dr. Turgut Noyan Application and Research Center, Başkent University
28	TmVIII / MI1227	Phe397Leu	Adana	Department of Dermatology, Dr. Turgut Noyan Application and Research Center, Başkent University
29	TmVIII / MI1230	Phe397Leu Ala448Thr	Muğla	Training and Research Hospital Dermatology Department, Muğla Sıtkı Koçman University
30	TmVIII / MI1231	Phe397Leu Ala448Thr	Muğla	Training and Research Hospital Dermatology Department, Muğla Sıtkı Koçman University
31	TmVIII / MI1232	Phe397Leu Tyr414His	Adana	Department of Dermatology, Dr. Turgut Noyan Application and Research Center, Başkent University
32	TmVIII / MI1234	Phe397Leu	İstanbul	Private Dermatology Clinic
33	TmVIII / MI1236	Phe397Leu Ala448Thr	Muğla	Training and Research Hospital Dermatology Department, Muğla Sıtkı Koçman University
34	TmVIII / MI1244	Phe397Leu Tyr414His	Muğla	Training and Research Hospital Dermatology Department, Muğla Sıtkı Koçman University
35	TmVIII / MI1247	Phe397Leu	Adana	Department of Dermatology, University of Health Sciences -Adana Health Practice and Research Center
36	TmVIII / MI1249	Phe397Leu Ala448Thr	Kocaeli	Department of Dermatology, Kocaeli City Hospital
37	TmVIII / MI1252	Phe397Leu	Kahramanmaraş	Sütçü İmam University Faculty of Medicine Department of Dermatology
38	TmVIII / MI1253	Phe397Leu	Kahramanmaraş	Sütçü İmam University Faculty of Medicine Department of Dermatology
39	TmVIII / MI1254	Phe397Leu	Kahramanmaraş	Sütçü İmam University Faculty of Medicine Department of Dermatology
40	TmVIII / MI1255	Phe397Leu	Kahramanmaraş	Sütçü İmam University Faculty of Medicine Department of Dermatology
41	TmVIII / MI1257	Phe397Leu	Kahramanmaraş	Sütçü İmam University Faculty of Medicine Department of Dermatology
42	TmVIII / MI1259	Phe397Leu	Kahramanmaraş	Sütçü İmam University Faculty of Medicine Department of Dermatology
43	TmVIII / MI1261	Phe397Leu	Kocaeli	Department of Dermatology, Kocaeli City Hospital
44	TmVIII / MI1262	Phe397Leu Tyr414His	Bursa	Gemlik State Hospital, Dermatology Clinic
45	TmVIII / MI1263	Phe397Leu	Adana	Department of Dermatology, Dr. Turgut Noyan Application and Research Center, Başkent University
46	TmVIII / MI1264	Phe397Leu	Adana	Department of Dermatology, Dr. Turgut Noyan Application and Research Center, Başkent University
47	TmVIII / MI1265	Phe397Leu	Adana	Department of Dermatology, Dr. Turgut Noyan Application and Research Center, Başkent University
48	TmVIII / MI1271	Phe397Leu	Adana	Department of Dermatology, Dr. Turgut Noyan Application and Research Center, Başkent University
49	TmVIII / MI1272	Phe397Leu Ala448Thr	Gaziantep	Ministry of Health Islahiye State Hospital, Dermatology Clinic
50	TmVIII / MI1273	Phe397Leu	Adana	Department of Dermatology, University of Health Sciences -Adana Health Practice and Research Center
51	TmVIII / MI1275	Phe397Leu	Adana	Department of Dermatology, Dr. Turgut Noyan Application and Research Center, Başkent University
52	TmVIII / MI1276	Phe397Leu	Kahramanmaraş	Private Sular Academy Hospital, Dermatology Clinic
53	TmVIII / MI1281	Phe397Leu Ala448Thr	Bartın	Bartın State Hospital, Dermatology Clinic
54	TmVIII / MI1282	Phe397Leu Ala448Thr	Muğla	Fethiye State Hospital, Dermatology Clinic
55	TmVIII / MI1284	Phe397Leu Ala448Thr	İstanbul	7Department of Dermatology and Venereology, School of Medicine, Bezmialem Vakıf University
56	TmVIII / MI1286	Phe397Leu	Adana	Department of Dermatology, Dr. Turgut Noyan Application and Research Center, Başkent University
57	TmVIII / MI1287	Phe397Leu	Gaziantep	Ministry of Health Islahiye State Hospital, Dermatology Clinic
58	TmVIII / MI1288	Phe397Leu	Gaziantep	Ministry of Health Islahiye State Hospital, Dermatology Clinic
59	TmVIII / MI1289	Phe397Leu Ala448Thr	Gaziantep	Ministry of Health Islahiye State Hospital, Dermatology Clinic
60	TmVIII / MI1	Phe397Leu	İstanbul	Department of Dermatology and Venereology, İstanbul University, İstanbul Faculty of Medicine
61	TmVIII / MI3	Phe397Leu Ala448Thr	İstanbul	Department of Dermatology and Venereology, İstanbul University, İstanbul Faculty of Medicine
62	TmVIII / MI5	Phe397Leu	İstanbul	Department of Dermatology and Venereology, İstanbul University, İstanbul Faculty of Medicine
63	TmVIII / MI6	Phe397Leu	İstanbul	Department of Dermatology and Venereology, İstanbul University, İstanbul Faculty of Medicine
64	TmVIII / MI7	Phe397Leu	İstanbul	Department of Dermatology and Venereology, İstanbul University, İstanbul Faculty of Medicine
65	TmVIII / MI9	Phe397Leu	İstanbul	Department of Dermatology and Venereology, İstanbul University, İstanbul Faculty of Medicine
66	TmVIII / MI11	Phe397Leu	İstanbul	Department of Dermatology and Venereology, İstanbul University, İstanbul Faculty of Medicine
67	TmVIII / MI15	Phe397Leu	İstanbul	Department of Dermatology and Venereology, İstanbul University, İstanbul Faculty of Medicine
68	TmVIII / MI16	Phe397Leu	İstanbul	Department of Dermatology and Venereology, İstanbul University, İstanbul Faculty of Medicine
69	TmVIII / MI17	Phe397Leu Ala448Thr	İstanbul	Department of Dermatology and Venereology, İstanbul University, İstanbul Faculty of Medicine
70	TmVIII / MI18	Phe397Leu Tyr414His	İstanbul	Department of Dermatology and Venereology, İstanbul University, İstanbul Faculty of Medicine
71	TmVIII / MI20	Phe397Leu Ala448Thr	İstanbul	Department of Dermatology and Venereology, İstanbul University, İstanbul Faculty of Medicine
72	TmVIII / MI21	Phe397Leu	İstanbul	Department of Dermatology and Venereology, İstanbul University, İstanbul Faculty of Medicine
73	TmVIII / MI22	Phe397Leu	İstanbul	Department of Dermatology and Venereology, İstanbul University, İstanbul Faculty of Medicine
74	TmVIII / MI23	Leu393Ser	İstanbul	Department of Dermatology and Venereology, İstanbul University, İstanbul Faculty of Medicine
75	TmVIII / MI25	Phe397Leu	İstanbul	Department of Dermatology and Venereology, İstanbul University, İstanbul Faculty of Medicine
77	TmVIII / MI27	Phe397Leu Tyr414His	İstanbul	Department of Dermatology and Venereology, İstanbul University, İstanbul Faculty of Medicine
78	T. rubrum / MI1185	T. rubrum WT	Adana	Department of Dermatology, Dr. Turgut Noyan Application and Research Center, Başkent University
79	T. rubrum / MI1216	Leu393Ser	Adana	Department of Dermatology, Dr. Turgut Noyan Application and Research Center, Başkent University
80	T. rubrum / MI1218	T. rubrum WT	Muğla	Training and Research Hospital Dermatology Department, Muğla Sıtkı Koçman University
81	T. rubrum / MI1224	T. rubrum WT	Adana	Department of Dermatology, Dr. Turgut Noyan Application and Research Center, Başkent University
82	T. rubrum / MI1242	T. rubrum WT	Adana	Department of Dermatology, Dr. Turgut Noyan Application and Research Center, Başkent University
83	T. rubrum / MI1266	Pro423Ser	Adana	Department of Dermatology, Dr. Turgut Noyan Application and Research Center, Başkent University
84	T. rubrum / MI2	Ala445Gly	İstanbul	Department of Dermatology and Venereology, İstanbul University, İstanbul Faculty of Medicine
85	T. rubrum / MI4	T. rubrum WT	İstanbul	Department of Dermatology and Venereology, İstanbul University, İstanbul Faculty of Medicine
86	T. rubrum / MI10	T. rubrum WT	İstanbul	Department of Dermatology and Venereology, İstanbul University, İstanbul Faculty of Medicine
87	T. rubrum / MI12	T. rubrum WT	İstanbul	Department of Dermatology and Venereology, İstanbul University, İstanbul Faculty of Medicine
88	T. rubrum / MI13	T. rubrum WT	İstanbul	Department of Dermatology and Venereology, İstanbul University, İstanbul Faculty of Medicine
89	T. rubrum / MI24	T. rubrum WT	İstanbul	Department of Dermatology and Venereology, İstanbul University, İstanbul Faculty of Medicine
76	T. rubrum / MI26	T. rubrum WT	İstanbul	Department of Dermatology and Venereology, İstanbul University, İstanbul Faculty of Medicine
90	T. tonsurans / MI1198	No WT data available for comparison	Adana	Department of Dermatology, Dr. Turgut Noyan Application and Research Center, Başkent University
91	Microsporum canis / MI19	No data	İstanbul	Department of Dermatology and Venereology, İstanbul University, İstanbul Faculty of Medicine
MI Macit Ilkit culture collection, T Trichophyton, TmVIII Trichophyton mentagrophytes ITS genotype VIII (T. indotineae), WT wild type.
1 Ala alanine, Cys cystein, Gly glycine, His histidine, Leu leucine, Phe phenylalanine, Pro proline, Ser serine, Thr threonine, Tyr tyrosine, Val valine
The amino acid substitutions detected for the first time in this study are shown in bold.
